# Supplementary material for: Structural insights into AVR-Rmg8 recognition mechanisms by the wheat blast resistance gene Rmg8
Source: Sci Rep. 2025 Dec 4;15:45777. doi: 10.1038/s41598-025-28559-5 (PMC12756323; doi:10.1038/s41598-025-28559-5)
Supplement: Supplementary file 3 — Supplementary Material 3 [file 41598_2025_28559_MOESM3_ESM.xlsx]

## Sheet: Sheet1
Variant 1
Protein mode	RMSD Value
Model 1	0.87
Model 2	1.03
Model 3	1.21
Model 4	1.67
Model 5	2.13
Model 6	2.78
Model 7	2.94
Model 8	3.18
Model 9	3.22
Model 10	3.32
Model 11	3.56
Model 12	3.62
Model 13	4.37
Model 14	4.49
Model 15	4.57
Model 16	4.78
Model 17	4.85
Model 18	4.88
Model 19	4.88
Model 20	5.29
Model 21	5.48
Model 22	5.56
Model 23	5.87
Model 24	6.05
Model 25	6.33
Model 26	6.46
Model 27	6.87
Model 28	6.97
Model 29	7.04
Model 30	7.22
Model 31	7.73
Model 32	7.92
Model 33	8.41
Model 34	8.83
Model 35	8.92
Model 36	9.74
Model 37	9.96
Model 38	9.99
Model 39	10.01
Model 40	10.03
Model 41	10.33
Model 42	10.38
Model 43	10.61
Model 44	10.9
Model 45	10.9
Model 46	11.07
Model 47	11.24
Model 48	11.28
Model 49	11.32
Model 50	11.34
