# Supplementary material for: Structural insights into AVR-Rmg8 recognition mechanisms by the wheat blast resistance gene Rmg8
Source: Sci Rep. 2025 Dec 4;15:45777. doi: 10.1038/s41598-025-28559-5 (PMC12756323; doi:10.1038/s41598-025-28559-5)
Supplement: Supplementary file 4 — Supplementary Material 4 [file 41598_2025_28559_MOESM4_ESM.xlsx]

## Sheet: Sheet1
Variant 2
Protein model	RMSD Value
Model 1	0.58
Model 2	1.16
Model 3	1.31
Model 4	1.73
Model 5	2.25
Model 6	2.32
Model 7	2.64
Model 8	2.87
Model 9	3.44
Model 10	4.19
Model 11	5.03
Model 12	5.93
Model 13	6.47
Model 14	6.56
Model 15	7.28
Model 16	7.24
Model 17	7.5
Model 18	7.66
Model 19	8.38
Model 20	8.44
Model 21	8.59
Model 22	8.73
Model 23	8.88
Model 24	8.9
Model 25	9.46
Model 26	9.55
Model 27	9.77
Model 28	10.34
Model 29	10.53
Model 30	10.77
Model 31	10.97
Model 32	11.02
Model 33	11.5
Model 34	11.83
Model 35	11.88
Model 36	12.16
Model 37	12.85
Model 38	13.26
Model 39	13.47
Model 40	13.72
Model 41	14.07
Model 42	14.85
Model 43	15.31
Model 44	15.48
Model 45	16.24
Model 46	16.57
Model 47	16.79
Model 48	17.21
Model 49	17.95
Model 50	18.47
